# Supplementary material for: Causal associations between fluid intake patterns and dermatitis risk: a Mendelian randomization study
Source: Front Nutr. 2024 Aug 14;11:1416619. doi: 10.3389/fnut.2024.1416619 (PMC11349695; doi:10.3389/fnut.2024.1416619)
Supplement: Supplementary file 1 [file Table_1.xlsx]

## Sheet: Supplementary Table 1
Supplementary Table 1 Steiger directional tests results of the causalities of fluid intake on the risk of dermatitis. SNP, single nucleotide polymorphism.
id.exposure	id.outcome	exposure	outcome	snp_r2.exposure	snp_r2.outcome	correct_causal_direction	steiger_pval
ukb-b-14898	FWuVX8	Water intake || id:ukb-b-14898	Atopic dermatitis	0.00393837	0.000102001	TRUE	1.9233e-118
ukb-b-5237	FWuVX8	Coffee intake || id:ukb-b-5237	Atopic dermatitis	0.00648782	8.63038e-05	TRUE	7.17273e-216
ukb-b-5779	FWuVX8	Alcohol intake frequency. || id:ukb-b-5779	Atopic dermatitis	0.00955462	0.000219687	TRUE	3.98914e-302
ukb-b-6066	FWuVX8	Tea intake || id:ukb-b-6066	Atopic dermatitis	0.00523325	9.38407e-05	TRUE	2.27942e-170
ukb-b-14898	ebi-a-GCST90018830	Water intake || id:ukb-b-14898	Contact dermatitis || id:ebi-a-GCST90018830	0.00401863	8.67979e-05	TRUE	4.15685e-146
ukb-b-5237	ebi-a-GCST90018830	Coffee intake || id:ukb-b-5237	Contact dermatitis || id:ebi-a-GCST90018830	0.0054355	7.32016e-05	TRUE	8.32789e-212
ukb-b-5779	ebi-a-GCST90018830	Alcohol intake frequency. || id:ukb-b-5779	Contact dermatitis || id:ebi-a-GCST90018830	0.0108825	0.000162125	TRUE	0
ukb-b-6066	ebi-a-GCST90018830	Tea intake || id:ukb-b-6066	Contact dermatitis || id:ebi-a-GCST90018830	0.00540023	6.80798e-05	TRUE	6.21343e-217

## Sheet: Supplementary Table 2
Supplementary Table 2 Traits of the SNPs employed to investigate the potential causalities from water intake on the risk of contact dermatitis. SNP, single nucleotide polymorphism; EAF, efect allele frequency; SE, standard error.
	Water intake (Exposure)					Contact Dermatitis (Outcome)
SNP	EAF	Beta	SE	P-value	Sample Size	EAF	Beta	SE	P-value	Sample Size
rs10954732	0.67	0.0106	0.0019	3.6e-08	427588	0.59	-0.0204	0.0235	0.39	478766
rs11012726	0.31	-0.0122	0.002	6.2e-10		0.23	-0.0319	0.0254	0.21
rs11125629	0.55	0.0109	0.0018	2.5e-09		0.58	0.0393	0.0228	0.08
rs11140831	0.51	-0.0124	0.0018	1.5e-11		0.42	-0.0376	0.0232	0.1
rs11890994	0.37	0.0111	0.0019	3.6e-09		0.37	0.001	0.0233	0.96
rs1421085	0.4	0.012	0.0018	7.7e-11		0.35	0.0271	0.0233	0.24
rs146394874	0.05	0.0261	0.0042	5.8e-10		0.04	0.082	0.0642	0.2
rs182050989	0.03	0.0305	0.0055	2.4e-08		0.03	-0.0103	0.0872	0.91
rs1963510	0.46	0.0133	0.0018	2.6e-13		0.47	-0.0066	0.0227	0.77
rs2198234	0.53	0.0117	0.0018	1.3e-10		0.41	0.0293	0.0232	0.21
rs2229357	0.24	-0.0122	0.0021	7.9e-09		0.2	-0.0031	0.027	0.91
rs2274156	0.26	-0.0115	0.0021	2.9e-08		0.28	-0.0507	0.0257	0.05
rs2289292	0.33	-0.0128	0.0019	3.4e-11		0.42	-0.0144	0.0236	0.54
rs2305813	0.12	-0.0191	0.0028	5e-12		0.11	-0.0616	0.0334	0.06
rs2435200	0.41	0.0112	0.0018	1.1e-09		0.4	0.0336	0.0233	0.15
rs2656285	0.71	0.0122	0.002	1.1e-09		0.71	0.0211	0.0321	0.51
rs34940743	0.35	-0.0104	0.0019	4.4e-08		0.28	-0.027	0.0243	0.27
rs34967813	0.31	-0.0121	0.002	7.1e-10		0.3	0.0039	0.0258	0.88
rs35028442	0.14	0.0164	0.0027	9.9e-10		0.13	-0.0382	0.0351	0.28
rs3746410	0.2	0.0168	0.0023	7.3e-14		0.18	0.0053	0.0288	0.85
rs3763874	0.42	0.0163	0.0018	6.9e-19		0.37	0.0211	0.0235	0.37
rs4239466	0.39	0.0106	0.0019	2e-08		0.44	-0.0102	0.0234	0.66
rs429358	0.15	0.0167	0.0025	3e-11		0.15	0.0057	0.0309	0.85
rs4410790	0.63	-0.0309	0.0019	8.6e-61		0.58	-0.027	0.0237	0.25
rs4603502	0.29	-0.0131	0.002	5.4e-11		0.32	0.0156	0.0254	0.54
rs56100328	0.09	-0.0176	0.0032	4.8e-08		0.11	0.0328	0.0391	0.4
rs67174962	0.23	-0.0123	0.0022	1.3e-08		0.23	0.0128	0.0275	0.64
rs6835325	0.3	-0.0119	0.002	2e-09		0	-0.3879	0.4991	0.44
rs6844845	0.06	-0.0215	0.0039	3.3e-08		0.05	-0.0379	0.0538	0.48
rs6905712	0.66	0.0111	0.0019	8.9e-09		0.7	0.0272	0.0247	0.27
rs6957745	0.2	-0.0153	0.0023	1.4e-11		0.19	-0.0293	0.0288	0.31
rs7124005	0.42	0.0104	0.0019	2.5e-08		0.48	0.0022	0.0232	0.93
rs7626335	0.67	0.0108	0.0019	2.5e-08		0.52	-0.0363	0.0249	0.15
rs782221	0.2	-0.0127	0.0023	1.9e-08		0.15	-0.0408	0.0301	0.17
rs8054636	0.54	-0.0103	0.0019	2.4e-08		0.53	-0.002	0.0238	0.93
rs9414686	0.18	0.0148	0.0024	8.6e-10		0.16	0.0485	0.0317	0.13
rs9830293	0.07	0.0191	0.0035	4e-08		0.08	0.0644	0.039	0.1
rs9957088	0.25	-0.0118	0.0021	1.4e-08		0.3	-0.0069	0.0259	0.79

## Sheet: Supplementary Table 3
Supplementary Table 3 Traits of the SNPs employed to investigate the potential causalities from coffee intake on the risk of contact dermatitis. SNP, single nucleotide polymorphism; EAF, efect allele frequency; SE, standard error.
	Coffee intake (Exposure)					Contact Dermatitis (Outcome)
SNP	EAF	Beta	SE	P-value	Sample Size	EAF	Beta	SE	P-value	Sample Size
rs10119174	0.57	-0.0094	0.0016	1e-08	428860	0.59	-0.013	0.0234	0.58	478766
rs1057868	0.28	0.02	0.0018	5.4e-29		0.34	0.0334	0.0242	0.17
rs117810762	0.02	0.0359	0.0062	6.2e-09		0.01	0.0037	0.2075	0.99
rs117968677	0.02	-0.031	0.0055	1.9e-08		0.03	-0.0067	0.0725	0.93
rs12514566	0.34	-0.0114	0.0017	2.4e-11		0.34	0.0075	0.0245	0.76
rs13054099	0.26	-0.0108	0.0018	4.3e-09		0.21	-0.0054	0.0267	0.84
rs13163336	0.16	0.0149	0.0022	1.3e-11		0.22	0.0186	0.0313	0.55
rs1338549	0.53	-0.0095	0.0016	5.6e-09		0.58	-0.0108	0.023	0.64
rs13387939	0.83	0.0166	0.0021	9.8e-15		0.85	0.0061	0.0306	0.84
rs1421085	0.4	0.0185	0.0016	1.7e-29		0.35	0.0271	0.0233	0.24
rs1527961	0.13	-0.0133	0.0024	1.7e-08		0.11	-0.0331	0.0343	0.33
rs17842490	0.01	-0.0452	0.0068	3.3e-11		0.01	0.1467	0.1091	0.18
rs1942965	0.5	-0.0089	0.0016	3.8e-08		0.45	0.0148	0.0229	0.52
rs2189234	0.62	0.01	0.0017	1.8e-09		0.62	0.0201	0.0233	0.39
rs2465037	0.34	-0.0106	0.0017	4.8e-10		0.35	-0.0376	0.0242	0.12
rs2472297	0.26	0.0465	0.0018	1.1e-142		0.26	0.0305	0.0266	0.25
rs2597805	0.68	0.0099	0.0018	2e-08		0.55	0.0314	0.0245	0.2
rs34060476	0.13	0.0184	0.0024	7.5e-15		0.13	-0.0186	0.0335	0.58
rs442355	0.25	-0.0111	0.0019	1.9e-09		0.21	-0.0526	0.0264	0.05
rs4615895	0.74	0.0122	0.0018	4.2e-11		0.78	0.02	0.0266	0.45
rs476828	0.24	0.0173	0.0019	5.6e-20		0.23	-0.0285	0.0273	0.3
rs516636	0.21	0.0117	0.002	4e-09		0.21	0.0349	0.028	0.21
rs56113850	0.58	0.0127	0.0016	8.9e-15		0.57	0.0056	0.0236	0.81
rs57918684	0.15	0.0129	0.0022	8.6e-09		0.24	-0.0052	0.0287	0.86
rs6062682	0.46	0.0104	0.0016	2.5e-10		0.33	-0.003	0.024	0.9
rs6063085	0.37	0.0104	0.0017	4.5e-10		0.33	0.0504	0.0237	0.03
rs61928609	0.84	-0.0147	0.0022	1.3e-11		0.89	0.0119	0.0341	0.73
rs62064918	0.24	-0.0103	0.0019	4.1e-08		0.23	0.0248	0.0278	0.37
rs630194	0.34	-0.0114	0.0017	2.3e-11		0.52	0.0347	0.0244	0.16
rs6469262	0.56	-0.0092	0.0016	1.9e-08		0.53	-0.0232	0.0228	0.31
rs7224815	0.41	-0.0109	0.0016	3.7e-11		0.44	-0.0056	0.0235	0.81
rs73075167	0.13	-0.0161	0.0024	5e-11		0.12	0.0116	0.035	0.74
rs75347775	0.24	0.0105	0.0019	2.7e-08		0.25	0.0066	0.0263	0.8
rs780093	0.62	0.0133	0.0017	1e-15		0.58	0.0037	0.0234	0.87
rs7811609	0.37	0.0091	0.0017	4e-08		0.37	0.0036	0.0233	0.88
rs78267637	0.04	-0.0254	0.0043	3.9e-09		0.04	-0.0769	0.0568	0.18
rs8056750	0.36	0.0105	0.0017	1.3e-09		0.29	0.0412	0.0246	0.09
rs9398171	0.71	0.0109	0.0018	1.1e-09		0.71	0.0163	0.0246	0.51

## Sheet: Supplementary Table 4
Supplementary Table 4 Traits of the SNPs employed to investigate the potential causalities from alcohol intake on the risk of contact dermatitis. SNP, single nucleotide polymorphism; EAF, efect allele frequency; SE, standard error.
	Alcohol intake (Exposure)					Contact Dermatitis (Outcome)
SNP	EAF	Beta	SE	P-value	Sample Size	EAF	Beta	SE	P-value	Sample Size
rs10188314	0.470852	-0.0197869	0.00303605	7.2e-11	462346	0.562093	0.0355	0.0229	0.1214	478766
rs10792669	0.505254	0.0174322	0.00304065	9.9e-09		0.453384	0.0232	0.0228	0.3078
rs1104608	0.426338	0.0174212	0.00308849	1.7e-08		0.388904	-0.0133	0.0233	0.5682
rs11223617	0.206155	0.0250908	0.00375381	2.3e-11		0.332188	-0.0225	0.0266	0.3973
rs11700855	0.093465	-0.029795	0.00523292	1.2e-08		0.152165	-0.0199	0.036	0.580301
rs11750777	0.209454	-0.020493	0.00372613	3.8e-08		0.153843	0.0398	0.0297	0.1807
rs117799466	0.336989	-0.0196704	0.00331968	3.1e-09		0.329385	0.0336	0.0304	0.2689
rs11787216	0.369127	0.0244162	0.00320078	2.4e-14		0.304883	0.004	0.0243	0.8706
rs11940694	0.604193	-0.0437138	0.00311609	1e-44		0.56724	0.017	0.0234	0.4693
rs1228589	0.246133	0.0210699	0.00352806	2.3e-09		0.220607	-0.0065	0.0266	0.8066
rs1229984	0.97277	-0.261708	0.00918496	1.4e-178		0.795831	-0.0039	0.0704	0.9562
rs12312693	0.451772	-0.0176811	0.00305026	6.8e-09		0.40613	-0.0161	0.023	0.4841
rs13102973	0.61881	-0.0194072	0.00311875	4.9e-10		0.526264	-0.0094	0.0232	0.6849
rs13135092	0.083483	0.0438341	0.00549884	1.6e-15		0.0659181	0.0084	0.0497	0.8657
rs13178443	0.276349	-0.0186516	0.00338983	3.8e-08		0.273324	0.0013	0.0251	0.9576
rs13390019	0.134041	0.0296116	0.00449182	4.3e-11		0.100701	0.0188	0.0374	0.616601
rs1421085	0.403447	0.0199392	0.00308481	1e-10		0.354979	0.0271	0.0233	0.2439
rs1515591	0.383186	0.0182303	0.00311635	4.9e-09		0.524257	0.0152	0.0236	0.5176
rs1666658	0.392206	0.0179674	0.00309866	6.7e-09		0.317923	0.0329	0.0237	0.1645
rs17662759	0.089115	0.0301348	0.00546031	3.4e-08		0.0941169	-0.0109	0.0404	0.787601
rs17690703	0.262687	0.0250342	0.00343021	2.9e-13		0.180693	0.0439	0.0287	0.1256
rs186347	0.463343	0.0179489	0.00305071	4e-09		0.404837	0.0023	0.023	0.9217
rs1894544	0.454379	0.0173933	0.00304627	1.1e-08		0.372287	-0.0228	0.0232	0.3241
rs1937522	0.528054	0.0168979	0.00303207	2.5e-08		0.487566	0.0132	0.0227	0.5598
rs1991083	0.679886	-0.0223925	0.00325813	6.3e-12		0.759614	0.0191	0.0255	0.4555
rs2043677	0.145599	0.0261133	0.0043272	1.6e-09		0.145228	-0.0516	0.0414	0.2127
rs2159935	0.490369	-0.0185742	0.00302582	8.3e-10		0.459263	-0.0059	0.0227	0.7946
rs2160935	0.604293	-0.018718	0.00309117	1.4e-09		0.695173	0.0193	0.0238	0.4168
rs2244598	0.605114	-0.018378	0.00311907	3.8e-09		0.641032	0.0293	0.0236	0.2155
rs2411453	0.597353	-0.0350793	0.00309039	7.3e-30		0.624142	0.0013	0.0232	0.9554
rs2535911	0.354749	-0.0188476	0.00316849	2.7e-09		0.310388	0.023	0.0238	0.3333
rs2622167	0.428653	-0.0191155	0.0030674	4.6e-10		0.321821	-0.0301	0.0239	0.2074
rs262240	0.468553	-0.017207	0.00303483	1.4e-08		0.522422	0.0085	0.023	0.711001
rs2717063	0.585731	-0.0203704	0.00308457	4e-11		0.606431	0.0223	0.0231	0.3349
rs28622224	0.280364	-0.0186203	0.00336834	3.2e-08		0.281582	0.0277	0.0252	0.2727
rs28768122	0.759525	0.0207	0.00355204	5.6e-09		0.757518	0.0375	0.0266	0.1578
rs28787109	0.40423	0.0178107	0.00308461	7.7e-09		0.298702	0.038	0.0245	0.1218
rs2924321	0.539592	-0.0195131	0.00305022	1.6e-10		0.479008	0.0157	0.0232	0.4986
rs2977454	0.124072	-0.0259222	0.00459853	1.7e-08		0.168358	0.0135	0.0321	0.674899
rs34440851	0.157151	-0.0226831	0.00415058	4.6e-08		0.185348	-0.0139	0.0293	0.6351
rs34473884	0.24819	-0.0203615	0.00350346	6.2e-09		0.243332	-0.0344	0.0264	0.1922
rs34811474	0.230728	-0.0201809	0.00359305	1.9e-08		0.231646	-0.0031	0.0277	0.9122
rs35105141	0.401541	0.026345	0.00308788	1.4e-17		0.375793	-0.019	0.0233	0.4143
rs362307	0.074582	0.0433047	0.00580219	8.4e-14		0.0735099	-0.0096	0.0453	0.8319
rs4241258	0.13763	0.0250636	0.00440325	1.3e-08		0.125763	-0.0096	0.0345	0.782
rs4242715	0.680585	-0.0186543	0.00324831	9.3e-09		0.730981	0.0349	0.0245	0.1531
rs4417025	0.361153	-0.0188379	0.00316516	2.7e-09		0.250566	-0.0416	0.0254	0.1009
rs4503294	0.565333	0.0181476	0.00307049	3.4e-09		0.626853	-0.0189	0.0232	0.4146
rs461599	0.462259	-0.0191888	0.00303977	2.7e-10		0.485233	-0.0177	0.0227	0.4344
rs4726481	0.400576	0.0217614	0.00310188	2.3e-12		0.380489	-0.005	0.0235	0.8316
rs473098	0.557689	-0.0217406	0.00304345	9.1e-13		0.682549	0.0209	0.0238	0.3796
rs489062	0.437454	0.0166498	0.00305291	4.9e-08		0.404848	-0.0248	0.0229	0.2791
rs4916723	0.420617	0.0239479	0.00309951	1.1e-14		0.403943	-0.0216	0.0231	0.3492
rs4940926	0.735045	-0.0191003	0.00344068	2.8e-08		0.76588	0.0412	0.0317	0.1943
rs4968391	0.674892	-0.0192695	0.0032265	2.3e-09		0.659678	-0.0053	0.0246	0.8282
rs5022348	0.40703	0.0202641	0.00357005	1.4e-08		0.584165	-0.0247	0.0366	0.4991
rs550942	0.823865	0.022401	0.00398884	2e-08		0.811051	-0.0121	0.0317	0.701799
rs56194430	0.16931	0.0225403	0.00407148	3.1e-08		0.157579	0.0094	0.0327	0.774499
rs58905411	0.410052	-0.0266343	0.00307848	5.1e-18		0.47089	0.018	0.023	0.4323
rs6030200	0.31415	-0.019529	0.00327075	2.4e-09		0.359916	-0.0327	0.024	0.1733
rs61873510	0.32785	0.0203737	0.00330311	6.9e-10		0.260316	-0.0119	0.0253	0.6381
rs62097995	0.423591	0.0200024	0.00306682	6.9e-11		0.323507	0.0241	0.0236	0.3075
rs62339673	0.626705	0.0182943	0.00315406	6.6e-09		0.63345	0.0214	0.0237	0.3659
rs62466318	0.202827	-0.0254919	0.0037742	1.4e-11		0.177617	-0.0258	0.0287	0.3696
rs650558	0.247918	0.0207362	0.0035079	3.4e-09		0.263971	0.0371	0.0264	0.1593
rs6727281	0.184023	-0.024322	0.00391964	5.5e-10		0.156558	-0.0458	0.0288	0.1111
rs6943160	0.208646	0.020627	0.00372774	3.1e-08		0.153434	0.0244	0.0353	0.490601
rs71651683	0.0142	-0.0704589	0.0127906	3.6e-08		0.0121848	0.1353	0.1091	0.2149
rs72769229	0.154942	-0.0231352	0.00419154	3.4e-08		0.138654	0.0034	0.0326	0.917
rs72787062	0.162767	-0.0281947	0.00410324	6.4e-12		0.123281	-0.0027	0.032	0.9318
rs728538	0.168868	0.0228752	0.00406259	1.8e-08		0.133138	-0.0134	0.0309	0.664599
rs7298932	0.147849	-0.0237214	0.00431166	3.8e-08		0.142106	0.0072	0.0341	0.8333
rs7302200	0.339998	-0.0184222	0.00319841	8.4e-09		0.254792	-0.0173	0.0249	0.4875
rs73050128	0.164488	-0.0260048	0.00409088	2.1e-10		0.161111	-0.0026	0.0294	0.9283
rs7330939	0.720352	-0.0213301	0.0034046	3.7e-10		0.624307	-0.0398	0.0248	0.1084
rs74679146	0.074515	-0.0320735	0.00575757	2.5e-08		0.0750216	-0.0317	0.0445	0.4763
rs7514579	0.232457	0.0196672	0.00359788	4.6e-08		0.207275	0.0162	0.0275	0.5554
rs76082653	0.054327	0.0464269	0.00668673	3.8e-12		0.0490207	0.0284	0.0578	0.622499
rs7610856	0.429053	-0.023864	0.00307022	7.7e-15		0.420817	-0.0283	0.0238	0.2348
rs780094	0.615206	-0.0509938	0.00310506	1.3e-60		0.578611	0.0035	0.0234	0.8802
rs780569	0.70882	0.0198033	0.00336454	4e-09		0.747631	-0.0335	0.0258	0.1935
rs80292319	0.057704	-0.0393728	0.00649583	1.4e-09		0.0647813	0.0365	0.047	0.437
rs8043563	0.737192	0.0233654	0.00347125	1.7e-11		0.69621	-0.0423	0.0256	0.099339
rs838145	0.542982	0.0219548	0.00305549	6.7e-13		0.570691	-0.0436	0.024	0.0691895
rs8614	0.182509	0.0247806	0.00392537	2.7e-10		0.260609	0.0025	0.0293	0.9317
rs9349379	0.405493	-0.0193455	0.00308215	3.5e-10		0.476808	-0.0133	0.0231	0.5636
rs9372625	0.381706	-0.0255579	0.00312467	2.9e-16		0.365196	0.0085	0.0237	0.7181
rs9403297	0.372967	0.0188234	0.00313037	1.8e-09		0.318339	-0.0081	0.024	0.737199
rs9648478	0.510245	0.0168603	0.00302891	2.6e-08		0.524693	-0.012	0.0227	0.597601
rs9814516	0.237423	-0.0251117	0.00355589	1.6e-12		0.220959	-0.0148	0.0271	0.585301
rs9829192	0.435133	0.0169324	0.00305032	2.8e-08		0.495988	-0.0102	0.0229	0.6566
rs9906502	0.176998	0.0237883	0.00396178	1.9e-09		0.249901	0.0144	0.0287	0.616401
rs9912298	0.239585	0.0205894	0.00358993	9.7e-09		0.277653	0.0087	0.0268	0.7467
rs9958320	0.153147	0.0248553	0.00427092	5.9e-09		0.134377	0.0649	0.0362	0.0731105

## Sheet: Supplementary Table 5
Supplementary Table 5 Traits of the SNPs employed to investigate the potential causalities from tea intake on the risk of contact dermatitis. SNP, single nucleotide polymorphism; EAF, efect allele frequency; SE, standard error.
	Tea intake (Exposure)					Contact Dermatitis (Outcome)
SNP	EAF	Beta	SE	P-value	Sample Size	EAF	Beta	SE	P-value	Sample Size
rs10741694	0.627915	0.0150037	0.00219355	7.9e-12	447485	0.68598	-0.0089	0.0243	0.58	478766
rs10752269	0.506082	-0.0128727	0.00211975	1.3e-09		0.569256	-0.0124	0.023	0.17
rs10764990	0.607155	-0.0121906	0.00216898	1.9e-08		0.568048	0.0238	0.023	0.99
rs11164870	0.604574	-0.0119604	0.00218232	4.2e-08		0.616411	0.01	0.0234	0.93
rs1156588	0.210071	-0.015454	0.00260325	2.9e-09		0.214871	0.052	0.0275	0.76
rs12591786	0.158804	-0.0184399	0.00294243	3.7e-10		0.129478	0.042	0.0336	0.84
rs13282783	0.285899	-0.0135837	0.00235432	7.9e-09		0.356834	-0.0198	0.0243	0.55
rs132904	0.778651	0.0166007	0.00255257	7.8e-11		0.819995	-0.0269	0.0277	0.64
rs141071726	0.026713	0.0407321	0.00681204	2.2e-09		0.0235741	0.1281	0.0814	0.84
rs1453548	0.664929	-0.0133414	0.00224973	3e-09		0.666482	0.0163	0.0241	0.24
rs1481012	0.112209	-0.0262435	0.00335608	5.3e-15		0.15092	0.0096	0.0364	0.33
rs149805207	0.008538	-0.0719337	0.0125823	1.1e-08		0.0119132	0.074	0.1084	0.18
rs17245213	0.208046	-0.0146481	0.00260905	2e-08		0.150881	-0.0198	0.0294	0.52
rs17576658	0.247081	-0.0134812	0.00245655	4.1e-08		0.206773	-0.0119	0.027	0.39
rs17685	0.277512	0.0230655	0.00236195	1.6e-22		0.319797	0.0403	0.0244	0.12
rs2117137	0.405148	0.0129948	0.0021557	1.7e-09		0.318099	0.033	0.0291	0.25
rs2273447	0.203788	0.0174715	0.00263421	3.3e-11		0.150257	0.0027	0.0303	0.2
rs2279844	0.379343	-0.0119879	0.00218318	4e-08		0.41202	0.0118	0.0234	0.58
rs2351187	0.318935	0.0129023	0.0022823	1.6e-08		0.240153	-0.0391	0.0251	0.05
rs2472297	0.262049	0.0533453	0.00240098	2.3e-109		0.261881	0.0305	0.0266	0.45
rs2478875	0.208758	0.0218943	0.00261129	5.1e-17		0.257174	-0.0219	0.0281	0.3
rs2645929	0.813066	-0.0149842	0.0027166	3.5e-08		0.834877	0.0007	0.0301	0.21
rs2783129	0.484878	-0.0117331	0.00213314	3.8e-08		0.413345	0.0022	0.0231	0.81
rs34619	0.430905	0.0117117	0.0021375	4.3e-08		0.51474	0.0171	0.023	0.86
rs4410790	0.631224	0.0405506	0.00219507	3.4e-76		0.575835	-0.027	0.0237	0.9
rs4808193	0.335324	0.0151149	0.0022472	1.7e-11		0.305434	0.0014	0.0247	0.03
rs4817505	0.38998	0.015068	0.0021746	4.2e-12		0.43828	-0.0219	0.0231	0.73
rs56188862	0.387454	-0.0157568	0.0021747	4.3e-13		0.363386	-0.0188	0.0234	0.37
rs57462170	0.108773	0.0191505	0.00340563	1.9e-08		0.125642	-0.0121	0.0348	0.16
rs57631352	0.296859	-0.0131035	0.00232117	1.7e-08		0.3519	-0.0263	0.0243	0.31
rs6829	0.596155	-0.0119163	0.00216546	3.7e-08		0.688296	-0.0382	0.0238	0.81
rs713598	0.402254	0.0133969	0.00215659	5.2e-10		0.433074	-0.0118	0.0233	0.74
rs72797284	0.270797	-0.0171147	0.00238353	7e-13		0.196467	0.0307	0.027	0.8
rs7757102	0.555426	-0.0118039	0.00213302	3.1e-08		0.54586	0.0153	0.0228	0.87
rs9302428	0.635799	0.0122457	0.00220122	2.6e-08		0.709552	0.0117	0.0241	0.88
rs9624470	0.580054	0.0252071	0.00215485	1.3e-31		0.56038	-0.0132	0.0229	0.18
rs9648476	0.622954	0.0125013	0.00218542	1.1e-08		0.71663	-0.0122	0.0241	0.09
rs977474	0.833746	0.0217813	0.00285559	2.4e-14		0.887712	0.0144	0.0341	0.51
rs9937354	0.424074	-0.0140923	0.0021433	4.9e-11		0.375449	0.0247	0.0231

## Sheet: Supplementary Table 6
Supplementary Table 6 Traits of the SNPs employed to investigate the potential causalities from water intake on the risk of atopic dermatitis. SNP, single nucleotide polymorphism; EAF, efect allele frequency; SE, standard error.
	Water intake (Exposure)					Atopic Dermatitis (Outcome)
SNP	EAF	Beta	SE	P-value	Sample Size	EAF	Beta	SE	P-value	Sample Size
rs10954732	0.671297	0.0106197	0.00192806	3.6e-08	427588	0.575191	-0.000808389	0.012766	0.949509	32457
rs11012726	0.307334	-0.0122411	0.00197942	6.2e-10		0.315792	0.0242856	0.0136027	0.0742045
rs11125629	0.546761	0.0108674	0.00182295	2.5e-09		0.514635	0.0188292	0.0126827	0.13764
rs11140831	0.514151	-0.0123822	0.00183612	1.5e-11		0.498396	0.0106091	0.0126712	0.402446
rs11890994	0.371683	0.0110947	0.00187936	3.6e-09		0.473256	0.0255981	0.0126311	0.0427032
rs1421085	0.403711	0.01201	0.00184584	7.7e-11		0.418367	0.0112055	0.012756	0.3797
rs1963510	0.458107	0.0133068	0.0018195	2.6e-13		0.471227	-0.0164537	0.0127007	0.195149
rs2198234	0.528757	0.0116702	0.00181594	1.3e-10		0.500052	0.00254452	0.0126552	0.840647
rs2229357	0.240393	-0.0122056	0.00211503	7.9e-09		0.234092	0.0270501	0.0149553	0.0704937
rs2274156	0.258771	-0.011485	0.00207059	2.9e-08		0.276906	-0.0171849	0.0141572	0.224799
rs2305813	0.123354	-0.019115	0.00276856	5e-12		0.180856	-0.013377	0.0163635	0.413649
rs2435200	0.412694	0.0112139	0.0018384	1.1e-09		0.331143	0.0088909	0.0134471	0.508498
rs2472297	0.26061	-0.0334187	0.00205714	2.4e-59		0.248024	-0.0214617	0.0145955	0.141445
rs34967813	0.311025	-0.0120553	0.00195555	7.1e-10		0.255468	0.0141417	0.0145409	0.330777
rs35028442	0.137272	0.0164243	0.00268796	9.9e-10		0.115562	-0.0245663	0.019711	0.212645
rs3746410	0.20396	0.0168391	0.00225025	7.3e-14		0.188097	-0.00668224	0.0161493	0.679036
rs3763874	0.41763	0.0163297	0.00183963	6.9e-19		0.310796	0.00583553	0.0136442	0.668875
rs3808058	0.117807	0.0183317	0.00281615	7.5e-11		0.109395	0.00509501	0.020212	0.80098
rs429358	0.154368	0.0166809	0.00250899	3e-11		0.181726	-0.0154879	0.0162907	0.341746
rs4410790	0.629877	-0.0308714	0.00187689	8.6e-61		0.662638	-0.0138324	0.0133896	0.301571
rs4603502	0.292378	-0.0130724	0.00199292	5.4e-11		0.230616	-0.0195046	0.0149802	0.192907
rs67174962	0.232324	-0.0122645	0.00215662	1.3e-08		0.186237	-0.00487482	0.016251	0.7642
rs6835325	0.30096	-0.0118651	0.00197817	2e-09		0.00360772	0.0569021	0.107512	0.596623
rs6844845	0.057487	-0.021514	0.0038941	3.3e-08		0.0249142	-0.0174008	0.0406257	0.668419
rs6905712	0.664977	0.0110877	0.00192816	8.9e-09		0.742623	-0.0118239	0.0145164	0.415344
rs6957745	0.202686	-0.015292	0.00226217	1.4e-11		0.177569	-0.00769589	0.0166139	0.643206
rs7124005	0.415348	0.0103665	0.00186038	2.5e-08		0.441869	0.0164393	0.0127232	0.196331
rs8054636	0.537476	-0.0103313	0.00185114	2.4e-08		0.532967	0.0165716	0.0126869	0.191487
rs9414686	0.178007	0.0147596	0.00240632	8.6e-10		0.121158	-0.0187217	0.0196332	0.340298
rs9830293	0.073462	0.0190823	0.00347478	4e-08		0.139237	-0.000558095	0.0181162	0.975424
rs9957088	0.253192	-0.0118296	0.00208716	1.4e-08		0.24018	0.0241829	0.0147199	0.100409

## Sheet: Supplementary Table 7
Supplementary Table 7 Traits of the SNPs employed to investigate the potential causalities from coffee intake on the risk of atopic dermatitis. SNP, single nucleotide polymorphism; EAF, efect allele frequency; SE, standard error.
	Coffee intake (Exposure)					Atopic Dermatitis (Outcome)
SNP	EAF	Beta	SE	P-value	Sample Size	EAF	Beta	SE	P-value	Sample Size
rs10119174	0.571035	-0.00939786	0.00164159	1e-08	428860	0.667236	-0.0100424	0.0134014	0.453646	32457
rs1057868	0.284986	0.0199509	0.00178517	5.4e-29		0.393916	0.00277492	0.0129093	0.829802
rs117810762	0.017881	0.0359086	0.00617871	6.2e-09		0.00931684	-0.0509275	0.071264	0.474837
rs117968677	0.024207	-0.0310299	0.00551601	1.9e-08		0.0355205	-0.0128891	0.0345268	0.708921
rs12514566	0.337107	-0.0113972	0.00170562	2.4e-11		0.241447	-0.0117421	0.0147744	0.426751
rs12989746	0.249928	0.01035	0.00186429	2.8e-08		0.263942	-0.000348601	0.0143593	0.980632
rs13054099	0.261004	-0.0107777	0.00183597	4.3e-09		0.224887	0.000673346	0.0151394	0.964525
rs13163336	0.15761	0.0149472	0.00221005	1.3e-11		0.119943	-0.00128823	0.0194306	0.94714
rs1338549	0.533932	-0.00945121	0.0016218	5.6e-09		0.62731	0.0168259	0.0131274	0.199936
rs1421085	0.40357	0.0185426	0.00164436	1.7e-29		0.418367	0.0112055	0.012756	0.3797
rs1527961	0.1349	-0.0133431	0.00236585	1.7e-08		0.126703	-0.0212742	0.0188859	0.259972
rs17842490	0.014248	-0.0451683	0.00680848	3.3e-11		0.00717888	0.0506427	0.0739791	0.493626
rs1942965	0.504585	-0.00890339	0.00161917	3.8e-08		0.414979	0.0130614	0.0128586	0.309738
rs2189234	0.617795	0.00998689	0.00166052	1.8e-09		0.622288	-0.00815724	0.0130165	0.530865
rs2465037	0.343017	-0.0106317	0.00170743	4.8e-10		0.292153	-0.00146536	0.0139015	0.91605
rs2472297	0.262883	0.0464708	0.00182733	1.1e-142		0.248024	-0.0214617	0.0145955	0.141445
rs2597805	0.682463	0.00985502	0.00175623	2e-08		0.627371	0.0171183	0.0131275	0.192232
rs34060476	0.133855	0.0184292	0.00237033	7.5e-15		0.132104	-0.00750801	0.0186659	0.687515
rs4410790	0.632141	0.039072	0.00167288	1.2e-120		0.662638	-0.0138324	0.0133896	0.301571
rs442355	0.254435	-0.0111372	0.00185374	1.9e-09		0.269428	0.0194366	0.0142351	0.172126
rs4615895	0.740926	0.0122025	0.00184972	4.2e-11		0.772754	0.000242113	0.0150181	0.987137
rs476828	0.237409	0.0173461	0.00189543	5.6e-20		0.186077	-0.00226207	0.0161901	0.888882
rs516636	0.208913	0.0116767	0.00198419	4e-09		0.195579	0.0144798	0.0159147	0.362907
rs56113850	0.578109	0.0126667	0.00163351	8.9e-15		0.563622	-0.000158604	0.0129958	0.990263
rs57918684	0.154747	0.0128864	0.00223845	8.6e-09		0.254846	-0.0119614	0.0144671	0.408348
rs6062682	0.464546	0.0103704	0.00163929	2.5e-10		0.319465	0.0170417	0.0136036	0.2103
rs6063085	0.373473	0.0104106	0.00166919	4.5e-10		0.354854	-0.0114495	0.0132316	0.386865
rs61928609	0.835328	-0.0147305	0.00217536	1.3e-11		0.915021	-0.00105176	0.0227873	0.963186
rs62064918	0.244545	-0.0103075	0.00187872	4.1e-08		0.197127	0.0187923	0.0158793	0.236632
rs630194	0.343374	-0.0113533	0.00169853	2.3e-11		0.385402	0.00377605	0.0130001	0.771463
rs6469262	0.564966	-0.00915347	0.00162895	1.9e-08		0.518152	-0.00871293	0.0126342	0.490427
rs7224815	0.407832	-0.0108602	0.00164162	3.7e-11		0.483003	-0.0328214	0.0126575	0.00951327
rs73075167	0.12918	-0.0160639	0.00244429	5e-11		0.114061	0.0156641	0.0201043	0.435896
rs75347775	0.244531	0.0104504	0.00187898	2.7e-08		0.257017	-0.00887401	0.0145092	0.540794
rs780093	0.615839	0.0132935	0.00165695	1e-15		0.64858	-0.0373038	0.0131741	0.00463159
rs7811609	0.374746	0.00913864	0.00166468	4e-08		0.38324	0.00822329	0.0129902	0.526711
rs78267637	0.038115	-0.0254259	0.00431659	3.9e-09		0.0586002	-0.0260837	0.0267282	0.329121
rs8056750	0.359129	0.0105333	0.00173692	1.3e-09		0.407537	0.00397189	0.0129006	0.758169
rs9398171	0.71064	0.0108577	0.00177995	1.1e-09		0.638847	0.0117991	0.0131378	0.369132

## Sheet: Supplementary Table 8
Supplementary Table 8 Traits of the SNPs employed to investigate the potential causalities from alcohol intake on the risk of atopic dermatitis. SNP, single nucleotide polymorphism; EAF, efect allele frequency; SE, standard error.
	Alcohol intake (Exposure)					Atopic Dermatitis (Outcome)
SNP	EAF	Beta	SE	P-value	Sample Size	EAF	Beta	SE	P-value	Sample Size
rs10188314	0.470852	-0.0197869	0.00303605	7.2e-11	462346	0.51889	-0.00567879	0.0126744	0.654116	32457
rs10792669	0.505254	0.0174322	0.00304065	9.9e-09		0.462928	0.00325641	0.0126489	0.796835
rs11039429	0.454624	-0.0235595	0.00303737	8.7e-15		0.370504	0.0213868	0.0130901	0.102297
rs1104608	0.426338	0.0174212	0.00308849	1.7e-08		0.421768	-0.0109571	0.0128128	0.392457
rs11223617	0.206155	0.0250908	0.00375381	2.3e-11		0.295352	-0.0113597	0.013862	0.412512
rs11700855	0.093465	-0.029795	0.00523292	1.2e-08		0.119548	-0.0385022	0.0194957	0.0482792
rs11750777	0.209454	-0.020493	0.00372613	3.8e-08		0.151577	-0.0140337	0.0176803	0.427341
rs117799466	0.336989	-0.0196704	0.00331968	3.1e-09		0.423066	0.00479554	0.0129607	0.711379
rs11787216	0.369127	0.0244162	0.00320078	2.4e-14		0.353461	0.00866373	0.0131828	0.511052
rs11940694	0.604193	-0.0437138	0.00311609	1e-44		0.646016	0.0235739	0.0132349	0.0748824
rs1228589	0.246133	0.0210699	0.00352806	2.3e-09		0.248451	0.00859634	0.0145677	0.555125
rs1229984	0.97277	-0.261708	0.00918496	1.4e-178		0.994869	0.088812	0.0914445	0.331443
rs13102973	0.61881	-0.0194072	0.00311875	4.9e-10		0.563533	-0.00666683	0.0126915	0.599377
rs13390019	0.134041	0.0296116	0.00449182	4.3e-11		0.0631611	0.0052046	0.0262732	0.84297
rs1421085	0.403447	0.0199392	0.00308481	1e-10		0.418367	0.0112055	0.012756	0.3797
rs1515591	0.383186	0.0182303	0.00311635	4.9e-09		0.444679	0.0177993	0.0126756	0.160256
rs1666658	0.392206	0.0179674	0.00309866	6.7e-09		0.392423	-0.00891977	0.0129173	0.489862
rs17662759	0.089115	0.0301348	0.00546031	3.4e-08		0.108048	0.000205017	0.0206051	0.992061
rs17690703	0.262687	0.0250342	0.00343021	2.9e-13		0.119592	-0.0140806	0.0196716	0.474125
rs186347	0.463343	0.0179489	0.00305071	4e-09		0.443999	0.0111411	0.0127167	0.380975
rs1893659	0.459939	-0.029326	0.00305313	7.6e-22		0.479916	-0.0217124	0.0126463	0.0859983
rs1894544	0.454379	0.0173933	0.00304627	1.1e-08		0.439642	0.0159501	0.0126982	0.209082
rs1937522	0.528054	0.0168979	0.00303207	2.5e-08		0.470919	0.0058681	0.0126409	0.642494
rs1991083	0.679886	-0.0223925	0.00325813	6.3e-12		0.747287	0.0162935	0.0146008	0.264451
rs2159935	0.490369	-0.0185742	0.00302582	8.3e-10		0.477751	-0.00598243	0.0126826	0.637139
rs2160935	0.604293	-0.018718	0.00309117	1.4e-09		0.644385	0.0211137	0.0132007	0.109724
rs2244598	0.605114	-0.018378	0.00311907	3.8e-09		0.608655	0.0153602	0.0129585	0.235882
rs2411453	0.597353	-0.0350793	0.00309039	7.3e-30		0.538771	0.00615521	0.0126523	0.626621
rs2622167	0.428653	-0.0191155	0.0030674	4.6e-10		0.327293	0.019564	0.0134994	0.147268
rs262240	0.468553	-0.017207	0.00303483	1.4e-08		0.383434	0.00943156	0.0129792	0.467429
rs2717063	0.585731	-0.0203704	0.00308457	4e-11		0.604073	0.0188412	0.0129196	0.144746
rs28622224	0.280364	-0.0186203	0.00336834	3.2e-08		0.271721	-0.0129599	0.0141694	0.360381
rs28787109	0.40423	0.0178107	0.00308461	7.7e-09		0.242929	0.0041697	0.0147458	0.777353
rs2924321	0.539592	-0.0195131	0.00305022	1.6e-10		0.634619	0.0151487	0.0131196	0.24823
rs2977454	0.124072	-0.0259222	0.00459853	1.7e-08		0.166999	-0.0306762	0.0169107	0.0696771
rs34440851	0.157151	-0.0226831	0.00415058	4.6e-08		0.23011	-0.0113576	0.0150329	0.449941
rs34473884	0.24819	-0.0203615	0.00350346	6.2e-09		0.229347	-0.0167165	0.0150025	0.265172
rs34631026	0.446061	-0.0169128	0.00304832	2.9e-08		0.337555	0.0179779	0.0133858	0.179253
rs34811474	0.230728	-0.0201809	0.00359305	1.9e-08		0.230192	-0.00896571	0.0150553	0.551496
rs362307	0.074582	0.0433047	0.00580219	8.4e-14		0.0685532	-0.0108757	0.0251214	0.665068
rs4241258	0.13763	0.0250636	0.00440325	1.3e-08		0.10203	0.0379042	0.0211509	0.073119
rs4242715	0.680585	-0.0186543	0.00324831	9.3e-09		0.59211	-0.0138038	0.0128505	0.28274
rs4417025	0.361153	-0.0188379	0.00316516	2.7e-09		0.235071	0.00526996	0.0150155	0.725613
rs4503294	0.565333	0.0181476	0.00307049	3.4e-09		0.554445	0.00142306	0.0127073	0.910833
rs461599	0.462259	-0.0191888	0.00303977	2.7e-10		0.473434	0.00428068	0.0126232	0.734526
rs4726481	0.400576	0.0217614	0.00310188	2.3e-12		0.344822	0.00472665	0.013284	0.721978
rs473098	0.557689	-0.0217406	0.00304345	9.1e-13		0.638508	-0.0167892	0.0131364	0.201228
rs489062	0.437454	0.0166498	0.00305291	4.9e-08		0.429378	0.00966595	0.0127464	0.448254
rs4916723	0.420617	0.0239479	0.00309951	1.1e-14		0.467239	0.00225176	0.0126527	0.858749
rs4968391	0.674892	-0.0192695	0.0032265	2.3e-09		0.608086	0.00620249	0.0129106	0.63093
rs550942	0.823865	0.022401	0.00398884	2e-08		0.899161	0.0156887	0.021217	0.459641
rs56194430	0.16931	0.0225403	0.00407148	3.1e-08		0.125276	-0.0154847	0.0190603	0.416558
rs58905411	0.410052	-0.0266343	0.00307848	5.1e-18		0.479211	-0.0168557	0.0127642	0.186654
rs61873510	0.32785	0.0203737	0.00330311	6.9e-10		0.301094	0.00458279	0.013898	0.741592
rs62097995	0.423591	0.0200024	0.00306682	6.9e-11		0.417196	-0.0175935	0.0128184	0.169903
rs62305780	0.102253	-0.0485216	0.00506585	9.9e-22		0.140129	-0.00566085	0.0181415	0.755012
rs62339673	0.626705	0.0182943	0.00315406	6.6e-09		0.652505	0.00932278	0.0132759	0.482535
rs62466318	0.202827	-0.0254919	0.0037742	1.4e-11		0.192673	-0.0169223	0.0160543	0.291853
rs650558	0.247918	0.0207362	0.0035079	3.4e-09		0.213648	-0.027952	0.015419	0.0698586
rs6727281	0.184023	-0.024322	0.00391964	5.5e-10		0.259351	0.00845572	0.0143897	0.556786
rs71651683	0.0142	-0.0704589	0.0127906	3.6e-08		0.00717383	0.0505311	0.0739738	0.494547
rs72769229	0.154942	-0.0231352	0.00419154	3.4e-08		0.116972	-0.00738699	0.019607	0.706358
rs72787062	0.162767	-0.0281947	0.00410324	6.4e-12		0.148921	0.0280065	0.0176706	0.112984
rs728538	0.168868	0.0228752	0.00406259	1.8e-08		0.189489	-0.00575997	0.0161062	0.720624
rs7298932	0.147849	-0.0237214	0.00431166	3.8e-08		0.122282	0.0196996	0.0193032	0.307475
rs73050128	0.164488	-0.0260048	0.00409088	2.1e-10		0.242603	-0.00647715	0.0146703	0.658842
rs7330939	0.720352	-0.0213301	0.0034046	3.7e-10		0.661545	-0.00473272	0.0133659	0.723273
rs74679146	0.074515	-0.0320735	0.00575757	2.5e-08		0.0718885	-0.0132848	0.0243407	0.585213
rs7514579	0.232457	0.0196672	0.00359788	4.6e-08		0.209723	-0.00154634	0.0154651	0.920353
rs76082653	0.054327	0.0464269	0.00668673	3.8e-12		0.0322015	0.0303584	0.0357273	0.395477
rs780569	0.70882	0.0198033	0.00336454	4e-09		0.764879	-0.0202665	0.0149348	0.17478
rs80292319	0.057704	-0.0393728	0.00649583	1.4e-09		0.0804298	-0.00515831	0.0232547	0.824456
rs8043563	0.737192	0.0233654	0.00347125	1.7e-11		0.72954	-0.00441284	0.0142087	0.756126
rs838145	0.542982	0.0219548	0.00305549	6.7e-13		0.654182	0.0056126	0.0133071	0.673189
rs8614	0.182509	0.0247806	0.00392537	2.7e-10		0.15504	0.0193476	0.0175306	0.269748
rs9349379	0.405493	-0.0193455	0.00308215	3.5e-10		0.451961	0.000340424	0.0126576	0.978544
rs9372625	0.381706	-0.0255579	0.00312467	2.9e-16		0.318777	-0.0140217	0.0136227	0.303344
rs9403297	0.372967	0.0188234	0.00313037	1.8e-09		0.305102	-0.0145628	0.0137583	0.289839
rs9648478	0.510245	0.0168603	0.00302891	2.6e-08		0.505923	-0.00575863	0.0126151	0.648039
rs9814516	0.237423	-0.0251117	0.00355589	1.6e-12		0.218959	-0.00250895	0.0151987	0.868884
rs9829192	0.435133	0.0169324	0.00305032	2.8e-08		0.451119	0.00179711	0.0127524	0.88793
rs9906502	0.176998	0.0237883	0.00396178	1.9e-09		0.193448	-0.0122127	0.0160686	0.447232
rs9912298	0.239585	0.0205894	0.00358993	9.7e-09		0.208481	-0.0287053	0.0156842	0.0672202
rs9958320	0.153147	0.0248553	0.00427092	5.9e-09		0.120027	-0.00137669	0.0195153	0.943761

## Sheet: Supplementary Table 9
Supplementary Table 9 Traits of the SNPs employed to investigate the potential causalities from tea intake on the risk of atopic dermatitis. SNP, single nucleotide polymorphism; EAF, efect allele frequency; SE, standard error.
	Tea intake (Exposure)					Atopic Dermatitis (Outcome)
SNP	EAF	Beta	SE	P-value	Sample Size	EAF	Beta	SE	P-value	Sample Size
rs10741694	0.627915	0.0150037	0.00219355	7.9e-12	447485	0.732668	0.00753248	0.0142727	0.597669	32457
rs10752269	0.506082	-0.0128727	0.00211975	1.3e-09		0.647137	0.00471069	0.0131731	0.720643
rs10764990	0.607155	-0.0121906	0.00216898	1.9e-08		0.532008	0.00950341	0.0126529	0.452599
rs11164870	0.604574	-0.0119604	0.00218232	4.2e-08		0.628184	0.0280347	0.0131003	0.0323549
rs1156588	0.210071	-0.015454	0.00260325	2.9e-09		0.226941	-0.0125773	0.0150373	0.402929
rs11587444	0.393464	0.0140328	0.00217078	1e-10		0.403287	-0.0118625	0.0128502	0.355935
rs13282783	0.285899	-0.0135837	0.00235432	7.9e-09		0.408779	0.0101851	0.0128781	0.429014
rs132904	0.778651	0.0166007	0.00255257	7.8e-11		0.760494	-0.0214266	0.0147372	0.145971
rs1453548	0.664929	-0.0133414	0.00224973	3e-09		0.66965	-0.0111713	0.0133998	0.404453
rs1481012	0.112209	-0.0262435	0.00335608	5.3e-15		0.0747414	0.0046809	0.0240008	0.845369
rs149805207	0.008538	-0.0719337	0.0125823	1.1e-08		0.0206119	0.016405	0.0455478	0.71872
rs17245213	0.208046	-0.0146481	0.00260905	2e-08		0.174495	0.0257387	0.0167281	0.12389
rs17576658	0.247081	-0.0134812	0.00245655	4.1e-08		0.230283	0.00162661	0.0150381	0.913864
rs17685	0.277512	0.0230655	0.00236195	1.6e-22		0.380244	-0.000431805	0.0129851	0.973472
rs2117137	0.405148	0.0129948	0.0021557	1.7e-09		0.483851	0.00166005	0.0126626	0.895697
rs2273447	0.203788	0.0174715	0.00263421	3.3e-11		0.13746	-0.00377143	0.0184859	0.838341
rs2279844	0.379343	-0.0119879	0.00218318	4e-08		0.36511	-0.00519382	0.0130715	0.691116
rs2351187	0.318935	0.0129023	0.0022823	1.6e-08		0.314866	-0.0130058	0.0135909	0.338594
rs2472297	0.262049	0.0533453	0.00240098	2.3e-109		0.248024	-0.0214617	0.0145955	0.141445
rs2478875	0.208758	0.0218943	0.00261129	5.1e-17		0.171801	0.000544834	0.0167456	0.974045
rs2645929	0.813066	-0.0149842	0.0027166	3.5e-08		0.850661	0.0289416	0.0177778	0.103533
rs2783129	0.484878	-0.0117331	0.00213314	3.8e-08		0.449183	-0.0133317	0.0127216	0.294658
rs4410790	0.631224	0.0405506	0.00219507	3.4e-76		0.662638	-0.0138324	0.0133896	0.301571
rs4817505	0.38998	0.015068	0.0021746	4.2e-12		0.43357	-0.0147949	0.0127793	0.246976
rs56188862	0.387454	-0.0157568	0.0021747	4.3e-13		0.365293	0.0163801	0.0130999	0.211154
rs56348300	0.184619	0.0158824	0.00273191	6.1e-09		0.130543	0.0118349	0.0188083	0.529193
rs57462170	0.108773	0.0191505	0.00340563	1.9e-08		0.142448	-0.00971756	0.0180142	0.589584
rs57631352	0.296859	-0.0131035	0.00232117	1.7e-08		0.336637	0.00195869	0.0133126	0.883029
rs6829	0.596155	-0.0119163	0.00216546	3.7e-08		0.59963	-0.0171649	0.0129209	0.184027
rs713598	0.402254	0.0133969	0.00215659	5.2e-10		0.349963	0.00632893	0.0132278	0.632324
rs72797284	0.270797	-0.0171147	0.00238353	7e-13		0.209796	-0.0109172	0.0156016	0.484082
rs7757102	0.555426	-0.0118039	0.00213302	3.1e-08		0.567265	0.00747496	0.0127174	0.556683
rs9302428	0.635799	0.0122457	0.00220122	2.6e-08		0.638922	-0.0177933	0.0131381	0.175632
rs9624470	0.580054	0.0252071	0.00215485	1.3e-31		0.548345	0.000897371	0.0126735	0.943551
rs9648476	0.622954	0.0125013	0.00218542	1.1e-08		0.638462	-0.02079	0.0131413	0.113642
rs977474	0.833746	0.0217813	0.00285559	2.4e-14		0.914887	-0.000823433	0.0227713	0.971154
rs9937354	0.424074	-0.0140923	0.0021433	4.9e-11		0.428652	0.0118598	0.0127175	0.351048
